# Supplementary material for: Public Knowledge and Perceptions about the Emerging Human Mpox in Jordan: A Cross-Sectional Study
Source: Trop Med Infect Dis. 2023 Jan 5;8(1):41. doi: 10.3390/tropicalmed8010041 (PMC9861141; doi:10.3390/tropicalmed8010041)
Supplement: Supplementary file 1 [file tropicalmed-08-00041-s001.zip]

Archive with 1 entries (1 files):
- tropicalmed-2140736-supplementary.pdf
